# Supplementary material for: Food Tracking Perspective: DNA Metabarcoding to Identify Plant Composition in Complex and Processed Food Products
Source: Genes (Basel). 2019 Mar 25;10(3):248. doi: 10.3390/genes10030248 (PMC6470991; doi:10.3390/genes10030248)
Supplement: Supplementary file 1 [file genes-10-00248-s001.zip]

Archive with 14 entries (11 files):
- genes-452785-supplementary_revised/
- genes-452785-supplementary_revised/Table_S4.csv
- __MACOSX/
- __MACOSX/genes-452785-supplementary_revised/
- __MACOSX/genes-452785-supplementary_revised/._Table_S4.csv
- genes-452785-supplementary_revised/Table_S5.tsv
- __MACOSX/genes-452785-supplementary_revised/._Table_S5.tsv
- genes-452785-supplementary_revised/Table_S6.tsv
- __MACOSX/genes-452785-supplementary_revised/._Table_S6.tsv
- genes-452785-supplementary_revised/Table_S7.tsv
- __MACOSX/genes-452785-supplementary_revised/._Table_S7.tsv
- genes-452785-supplementary_revised/TableS1_S2_S3_S4.docx
- __MACOSX/genes-452785-supplementary_revised/._TableS1_S2_S3_S4.docx
- __MACOSX/._genes-452785-supplementary_revised
