# Supplementary material for: Food Tracking Perspective: DNA Metabarcoding to Identify Plant Composition in Complex and Processed Food Products
Source: Genes (Basel). 2019 Mar 25;10(3):248. doi: 10.3390/genes10030248 (PMC6470991; doi:10.3390/genes10030248)
Supplement: Supplementary file 1 [file genes-10-00248-s001.zip › genes-452785-supplementary_revised/Table_S5.tsv]

#OTU table of mix fruits sample with taxonomic annotation
SampleID	Ref_Fruit	Poales;Bromeliaceae;Ananas; Ananas sp.	Laurales;Lauraceae;Persea;Persea americana	Caryophyllales;Cactaceae;Hylocereus;Hylocereus undatus	Sapindales;Anacardiaceae;Mangifera;Mangifera indica	Brassicales;Caricaceae;Carica;Carica papaya	Contaminants_Streptophyta	Unassigned
mix_1_r1	Ananas	74740	91744	610	2350	14567	376	7001
mix_1_r2	Ananas	103098	117754	637	1819	15813	550	8162
mix_1_r3	Ananas	55532	71800	501	2032	12087	315	3875
mix_1_r4	Ananas	150377	179126	1089	1942	18835	664	8090
mix_1_r5	Ananas	55713	79549	577	1174	11642	348	3851
mix_1_r6	Ananas	4590	5919	43	65	753	17	335
mix_1_r7	Ananas	3763	4703	34	84	713	14	278
mix_1_r8	Ananas	73260	99531	714	1649	13765	349	6252
mix_2_r1	Avocado	41	95728	210	461	6432	214	471
mix_2_r2	Avocado	128	318914	748	768	16802	699	1634
mix_2_r3	Avocado	117	381909	704	1502	17762	834	2131
mix_2_r4	Avocado	13	76389	106	358	4466	148	180
mix_2_r5	Avocado	21	125909	201	463	8457	275	515
mix_2_r6	Avocado	53	30684	88	307	4068	60	248
mix_2_r7	Avocado	99	26984	143	350	3955	94	322
mix_2_r8	Avocado	42	144717	275	775	14848	302	420
mix_3_r1	Dragon_fruit	387	4432	6254	78	873	11	70
mix_3_r2	Dragon_fruit	1547	14172	17704	503	2995	38	476
mix_3_r3	Dragon_fruit	806	17034	16989	254	2860	33	189
mix_3_r4	Dragon_fruit	2128	17435	24200	164	2646	60	405
mix_3_r5	Dragon_fruit	1458	12089	10026	504	2512	26	603
mix_3_r6	Dragon_fruit	2589	22781	29983	163	2539	71	448
mix_3_r7	Dragon_fruit	1100	19849	14119	451	3531	38	256
mix_3_r8	Dragon_fruit	361	4906	6382	36	810	12	56
mix_4_r1	Mango	2166	10552	6406	126635	2570	43	342
mix_4_r2	Mango	5475	24131	12712	232098	2377	105	323
mix_4_r3	Mango	2936	13448	11024	190692	2383	71	215
mix_4_r4	Mango	2000	17814	7142	136062	2518	56	250
mix_4_r5	Mango	961	5390	2766	55880	508	17	64
mix_4_r6	Mango	1782	14187	6389	119477	2282	80	186
mix_4_r7	Mango	1153	5100	3162	58496	713	19	86
mix_4_r8	Mango	2066	10986	6589	123733	2503	59	469
mix_5_r1	Papaya	862	10467	1882	7682	200001	91	98
mix_5_r2	Papaya	777	14458	2571	12972	246821	62	84
mix_5_r3	Papaya	850	5231	1759	10469	177633	35	65
mix_5_r4	Papaya	791	7202	1452	10590	189817	45	116
mix_5_r5	Papaya	271	7324	1757	6130	200897	29	54
mix_5_r6	Papaya	433	1875	1164	5387	135323	15	19
mix_5_r7	Papaya	272	2486	1110	6294	135278	11	28
mix_5_r8	Papaya	560	5706	1346	7618	190410	36	43
mix.1_exp	Ananas	7086773.556	720251.5723	16734.70046	60454.98183	80314.29168	0	0
mix.2_exp	Avocado	70867.73556	7202515.723	41836.75116	120909.9637	160628.5834	0	0
mix.3_exp	Dragon_fruit	141735.4711	72025.15723	418367.5116	302274.9092	321257.1667	0	0
mix.4_exp	Mango	283470.9422	144050.3145	4183.675116	3022749.092	803142.9168	0	0
mix.5_exp	Papaya	708677.3556	288100.6289	8367.350232	4183.675116	8031429.168	0	0
