# Supplementary material for: Food Tracking Perspective: DNA Metabarcoding to Identify Plant Composition in Complex and Processed Food Products
Source: Genes (Basel). 2019 Mar 25;10(3):248. doi: 10.3390/genes10030248 (PMC6470991; doi:10.3390/genes10030248)
Supplement: Supplementary file 1 [file genes-10-00248-s001.zip › genes-452785-supplementary_revised/Table_S6.tsv]

#OTU table of processed food with taxonomic annotation
Taxa	Saffron	Flavoured tea	Stock_cube	Curry	Frozen_Veg	Food_supplement	Control_Erbal_Mix
Ericales; Theaceae; Camellia; Camellia sinensis	7.0000	211736.0000	2.000	0.000	235.000	0.000	0.000
Asparagales; Iridaceae; Crocus; Crocus sativus	115938.0000	76.0000	2958.000	0.000	0.000	1.000	0.000
Apiales; Apiaceae; Foeniculum; Foeniculum vulgare	1.0000	6.0000	61965.000	2.000	4300.000	9.000	1860.000
Asparagales; Amaryllidaceae; Allium; Allium sp.	27.0000	6.0000	56655.000	637.000	0.000	2.000	0.000
Asterales; Asteraceae; Taraxacum; Taraxacum officinale	2.0000	18.0000	148.000	1.000	0.000	39586.000	6345.000
Caryophyllales; Chenopodiaceae; Spinacia; Spinacia oleracea	8.0000	1.0000	13456.000	3.000	8086.000	17.000	0.000
Apiales; Apiaceae; Daucus; Daucus carota	10.0000	0.0000	5590.000	2148.000	562.000	1.000	3.000
Fabales; Fabaceae; Trigonella; Trigonella foenum-graecum	7.0000	0.0000	70.000	5772.000	7.000	5.000	1258.000
Malpighiales; Violaceae; Viola; Viola tricolor	0.0000	0.0000	62.000	0.000	1.000	1.000	5694.000
Brassicales; Brassicaceae; Brassica; Brassica sp.	3.0000	0.0000	3.000	5337.000	200.000	1.000	0.000
Fabales; Fabaceae; Pisum; Pisum sativum	0.0000	18.0000	6.000	2.000	5382.000	0.000	0.000
Solanales; Solanaceae; Solanum; Solanum sp.	0.0000	0.0000	367.000	1.000	2896.000	0.000	0.000
Fagales; Betulaceae; Betula; Betula pendula	0.0000	3.0000	0.000	0.000	0.000	0.000	2767.000
Apiales; Apiaceae; Coriandrum; Coriandrum sativum	21.0000	0.0000	111.000	2115.000	14.000	0.000	2.000
Asterales; Asteraceae; Echinacea; Echinacea sp.	0.0000	0.0000	2.000	0.000	1.000	0.000	2142.000
Myrtales; Onagraceae; Chamerion; Chamerion angustifolium	0.0000	0.0000	151.000	0.000	0.000	0.000	1289.000
Laurales; Lauraceae; Laurus; Laurus sp.	47.0000	86.0000	730.000	25.000	15.000	4.000	5.000
Fabales; Fabaceae; Medicago; Medicago sativa	1.0000	240.0000	500.000	0.000	20.000	143.000	7.000
Streptophyta_unassigned	13.0000	35.0000	677.000	0.000	11.000	89.000	12.000
Apiales; Apiaceae; Petroselinum; Petroselinum sp.	52.0000	101.0000	498.000	0.000	0.000	0.000	0.000
Magnoliophyta sp.	6.0000	25.0000	171.000	0.000	1.000	0.000	1.000
Apiales; Apiaceae; Centella; Centella asiatica	0.0000	25.0000	40.000	1.000	3.000	15.000	92.000
Rosales; Rosaceae; Rosa; Rosa canina	0.0000	0.0000	105.000	0.000	0.000	1.000	0.000
Fabales; Fabaceae; Glycine; Glycine max	0.0000	9.0000	0.000	2.000	1.000	15.000	1.000
