# Supplementary material for: Food Tracking Perspective: DNA Metabarcoding to Identify Plant Composition in Complex and Processed Food Products
Source: Genes (Basel). 2019 Mar 25;10(3):248. doi: 10.3390/genes10030248 (PMC6470991; doi:10.3390/genes10030248)
Supplement: Supplementary file 1 [file genes-10-00248-s001.zip › genes-452785-supplementary_revised/Table_S7.tsv]

##regression results of mix fruits comparison
	sample	level	Observed Taxa	Observed / Expected Taxa	TAR	TDR	Slope	Intercept	r-value	P value	Std Err	Bray-Curtis	Jaccard	r-squared
0	mix_1	1	7	1.4	0.7142857142857143	1.0	0.3813099922964132	0.08838428681665633	0.6041308773246488	0.15080757782014315	0.22493542843440323	0.4988856970169911	0.2857142857142857	0.3649741169370498
1	mix_2	1	7	1.4	0.7142857142857143	1.0	0.9525205598094477	0.00678277718033693	0.9978479898598933	4.1215802253322696e-07	0.027991640174808482	0.061300502625412645	0.2857142857142857	0.9957006108674298
2	mix_3	1	7	1.4	0.7142857142857143	1.0	0.5495658823968507	0.0643477310790238	0.36318703800157953	0.4232808000697107	0.6305043572799246	0.492836640112043	0.2857142857142857	0.13190482457236077
3	mix_4	1	7	1.4	0.7142857142857143	1.0	1.148942838959059	-0.02127754842814189	0.9586782899162167	0.0006519545802899036	0.1524794181058144	0.22766643343279888	0.2857142857142857	0.9190640635566817
4	mix_5	1	7	1.4	0.7142857142857143	1.0	1.028061933987716	-0.004008847714842223	0.9945101476227622	4.276387499372469e-06	0.048375282712520756	0.07579356300512125	0.2857142857142857	0.9890504337246483
5	mix_1	2	7	1.4	0.7142857142857143	1.0	0.3813099922964132	0.08838428681665633	0.6041308773246488	0.15080757782014315	0.22493542843440323	0.4988856970169911	0.2857142857142857	0.3649741169370498
6	mix_2	2	7	1.4	0.7142857142857143	1.0	0.9525205598094477	0.00678277718033693	0.9978479898598933	4.1215802253322696e-07	0.027991640174808482	0.061300502625412645	0.2857142857142857	0.9957006108674298
7	mix_3	2	7	1.4	0.7142857142857143	1.0	0.5495658823968507	0.0643477310790238	0.36318703800157953	0.4232808000697107	0.6305043572799246	0.492836640112043	0.2857142857142857	0.13190482457236077
8	mix_4	2	7	1.4	0.7142857142857143	1.0	1.148942838959059	-0.02127754842814189	0.9586782899162167	0.0006519545802899036	0.1524794181058144	0.22766643343279888	0.2857142857142857	0.9190640635566817
9	mix_5	2	7	1.4	0.7142857142857143	1.0	1.028061933987716	-0.004008847714842223	0.9945101476227622	4.276387499372469e-06	0.048375282712520756	0.07579356300512125	0.2857142857142857	0.9890504337246483
10	mix_1	3	7	1.4	0.7142857142857143	1.0	0.3813099922964132	0.08838428681665633	0.6041308773246488	0.15080757782014315	0.22493542843440323	0.4988856970169911	0.2857142857142857	0.3649741169370498
11	mix_2	3	7	1.4	0.7142857142857143	1.0	0.9525205598094477	0.00678277718033693	0.9978479898598933	4.1215802253322696e-07	0.027991640174808482	0.061300502625412645	0.2857142857142857	0.9957006108674298
12	mix_3	3	7	1.4	0.7142857142857143	1.0	0.5495658823968507	0.0643477310790238	0.36318703800157953	0.4232808000697107	0.6305043572799246	0.492836640112043	0.2857142857142857	0.13190482457236077
13	mix_4	3	7	1.4	0.7142857142857143	1.0	1.148942838959059	-0.02127754842814189	0.9586782899162167	0.0006519545802899036	0.1524794181058144	0.22766643343279888	0.2857142857142857	0.9190640635566817
14	mix_5	3	7	1.4	0.7142857142857143	1.0	1.028061933987716	-0.004008847714842223	0.9945101476227622	4.276387499372469e-06	0.048375282712520756	0.07579356300512125	0.2857142857142857	0.9890504337246483
15	mix_1	4	7	1.4	0.7142857142857143	1.0	0.3813099922964132	0.08838428681665633	0.6041308773246488	0.15080757782014315	0.22493542843440323	0.4988856970169911	0.2857142857142857	0.3649741169370498
16	mix_2	4	7	1.4	0.7142857142857143	1.0	0.9525205598094477	0.00678277718033693	0.9978479898598933	4.1215802253322696e-07	0.027991640174808482	0.061300502625412645	0.2857142857142857	0.9957006108674298
17	mix_3	4	7	1.4	0.7142857142857143	1.0	0.5495658823968507	0.0643477310790238	0.36318703800157953	0.4232808000697107	0.6305043572799246	0.492836640112043	0.2857142857142857	0.13190482457236077
18	mix_4	4	7	1.4	0.7142857142857143	1.0	1.148942838959059	-0.02127754842814189	0.9586782899162167	0.0006519545802899036	0.1524794181058144	0.22766643343279888	0.2857142857142857	0.9190640635566817
19	mix_5	4	7	1.4	0.7142857142857143	1.0	1.028061933987716	-0.004008847714842223	0.9945101476227622	4.276387499372469e-06	0.048375282712520756	0.07579356300512125	0.2857142857142857	0.9890504337246483
